# Supplementary material for: Virulence Factors and Susceptibility to Ciprofloxacin, Vancomycin, Triclosan, and Chlorhexidine among Enterococci from Clinical Specimens, Food, and Wastewater
Source: Microorganisms. 2024 Sep 1;12(9):1808. doi: 10.3390/microorganisms12091808 (PMC11434535; doi:10.3390/microorganisms12091808)
Supplement: Supplementary file 1 [file microorganisms-12-01808-s001.zip]

Archive with 1 entries (1 files):
- microorganisms-3101765-supplementary.pdf
